# Supplementary material for: An AI-driven approach for modeling the compressive strength of sustainable concrete incorporating waste marble as an industrial by-product
Source: Sci Rep. 2024 Nov 5;14:26803. doi: 10.1038/s41598-024-77908-3 (PMC11538520; doi:10.1038/s41598-024-77908-3)
Supplement: Supplementary file 1 — Supplementary Material 1 [file 41598_2024_77908_MOESM1_ESM.xlsx]

## Sheet: Raw Data
Raw data
Ref.*	Cement	Waste marble	Fine aggregate	Coarse aggregate	Water	Super plasticizer	Super plasticizer	Age of specimen	Compressive strength
	(kg/m3)	(kg/m3)	(kg/m3)	(kg/m3)	(kg/m3)	(Unit based on the paper report)	(kg/m3)	(Days)	(MPa)
[64]	486.95	0	458.49	1201.29	185.041	0	0	7	27
	344.62	0	129.47	659.33	130.956	0	0	7	33.65
	407.76	0	466.21	1010.07	236.501	0	0	7	22.8
	441.08	0	453.39	825.86	176.432	0	0	7	21.53
	526.56	0	552.87	1153.14	231.686	0	0	7	24.5
	642.6	0	610.47	1079.57	302.022	0	0	7	23.07
	519.52	0	592.25	1220.87	228.589	0	0	7	30.83
	501.64	0	531.73	923.03	220.722	0	0	7	23.5
	593.54	0	730.05	1489.81	273.028	0	0	7	25.73
	598.13	0	699.79	1028.74	227.289	0	0	7	27.3
	492.12	0	620.06	900.59	206.69	0	0	7	30.63
	599.66	0	725.56	1750.97	239.864	0	0	7	22.5
	570.32	0	815.56	1608.34	250.941	0	0	7	24.07
	454.72	0	600.2	1073.11	186.435	0	0	7	23.93
	444.31	0	599.83	1417.36	195.496	0	0	7	25.74
	498.44	0	712.74	1006.81	194.392	0	0	7	26
	708.8	0	1020.65	1672.77	269.344	0	0	7	27.9
	421.06	0	627.37	1440	202.109	0	0	7	34.13
	524.18	0	807.26	1567.33	220.156	0	0	7	28.47
	421.8	0	620.06	1016.57	151.848	0	0	7	33.9
	438.26	48.69	458.49	1201.29	184.069	0	0	7	28.5
	310.15	34.48	129.47	659.33	130.263	0	0	7	29.8
	367	40.77	466.21	1010.07	238.55	0	0	7	13.87
	396.98	44.1	453.39	825.86	174.671	0	0	7	27.3
	473.89	52.67	552.87	1153.14	232.206	0	0	7	24.87
	578.34	64.26	610.47	1079.57	306.52	0	0	7	20.77
	467.57	51.95	592.25	1220.87	229.109	0	0	7	22.43
	451.49	50.15	531.73	923.03	221.23	0	0	7	25.43
	534.21	59.36	730.05	1489.81	272.447	0	0	7	21.7
	538.29	59.81	699.79	1028.74	231.465	0	0	7	31.07
	442.92	49.2	620.06	900.59	208.172	0	0	7	22.23
	539.68	59.98	725.56	1750.97	237.459	0	0	7	22.73
	513.3	57.02	815.56	1608.34	251.517	0	0	7	14.67
	409.22	45.46	600.2	1073.11	188.241	0	0	7	20.1
	399.87	44.44	599.83	1417.36	195.936	0	0	7	15.77
	448.6	49.84	712.74	1006.81	197.384	0	0	7	15.33
	637.91	70.89	1020.65	1672.77	274.301	0	0	7	17.1
	378.96	42.09	627.37	1440	204.638	0	0	7	17.7
	471.78	52.43	807.26	1567.33	221.737	0	0	7	18.83
	379.64	42.19	620.06	1016.57	151.856	0	0	7	18.27
[3]	400	0	793	1000	180	1.3 (kg/m3)	1.3	7	46
	380	20	788.4	1000	171	1.3 (kg/m3)	1.3	7	49
	360	40	783.8	1000	162	1.35 (kg/m3)	1.35	7	45
	320	80	774.5	1000	144	1.35 (kg/m3)	1.35	7	40
	400	0	793	1000	180	1.3 (kg/m3)	1.3	28	52
	380	20	788.4	1000	171	1.3 (kg/m3)	1.3	28	54
	360	40	783.8	1000	162	1.35 (kg/m3)	1.35	28	51
	320	80	774.5	1000	144	1.35 (kg/m3)	1.35	28	47
	400	0	793	1000	180	1.3 (kg/m3)	1.3	56	55
	380	20	788.4	1000	171	1.3 (kg/m3)	1.3	56	57
	360	40	783.8	1000	162	1.35 (kg/m3)	1.35	56	53
	320	80	774.5	1000	144	1.35 (kg/m3)	1.35	56	49
	400	0	793	1000	180	1.3 (kg/m3)	1.3	91	60
	380	20	788.4	1000	171	1.3 (kg/m3)	1.3	91	63
	360	40	783.8	1000	162	1.35 (kg/m3)	1.35	91	59
	320	80	774.5	1000	144	1.35 (kg/m3)	1.35	91	54
	400	0	793	1000	180	1.3 (kg/m3)	1.3	180	62
	380	20	788.4	1000	171	1.3 (kg/m3)	1.3	180	64
	360	40	783.8	1000	162	1.35 (kg/m3)	1.35	180	60
	320	80	774.5	1000	144	1.35 (kg/m3)	1.35	180	54
[65]	320	0	1077	771	192	0	0	7	24.8
	320	108	969	771	192	0	0	7	26.3
	320	216	861	771	192	0	0	7	27.4
	320	324	753	771	192	0	0	7	26.8
	320	432	645	771	192	0	0	7	26
	320	540	537	771	192	0.7% by weight of cement	2.24	7	25.4
	320	972	105	771	192	2.5% by weight of cement	8	7	23.2
	320	0	1077	771	192	0	0	28	34.1
	320	108	969	771	192	0	0	28	35.3
	320	216	861	771	192	0	0	28	36.3
	320	324	753	771	192	0	0	28	35.5
	320	432	645	771	192	0	0	28	33.4
	320	540	537	771	192	0.7% by weight of cement	2.24	28	31.4
	320	972	105	771	192	2.5% by weight of cement	8	28	29.3
	320	0	1077	771	192	0	0	90	41.4
	320	108	969	771	192	0	0	90	43.3
	320	216	861	771	192	0	0	90	44.2
	320	324	753	771	192	0	0	90	43.2
	320	432	645	771	192	0	0	90	41.2
	320	540	537	771	192	0.7% by weight of cement	2.24	90	38.5
	320	972	105	771	192	2.5% by weight of cement	8	90	35.2
[66]	400	0	600	1200	200	3 (L/m3)- Density not reported	3	7	18
	400	30	570	1200	192	3.5 (L/m3)- Density not reported	3.5	7	19
	400	60	540	1200	192	3.6 (L/m3)- Density not reported	3.6	7	20
	400	90	510	1200	192	3.7 (L/m3)- Density not reported	3.7	7	21
	400	0	600	1200	200	3 (L/m3)- Density not reported	3	28	29
	400	30	570	1200	192	3.5 (L/m3)- Density not reported	3.5	28	32
	400	60	540	1200	192	3.6 (L/m3)- Density not reported	3.6	28	36
	400	90	510	1200	192	3.7 (L/m3)- Density not reported	3.7	28	40
	400	0	600	1200	200	3 (L/m3)- Density not reported	3	90	32
	400	30	570	1200	192	3.5 (L/m3)- Density not reported	3.5	90	44
	400	60	540	1200	192	3.6 (L/m3)- Density not reported	3.6	90	47.5
	400	90	510	1200	192	3.7 (L/m3)- Density not reported	3.7	90	50
	400	0	600	1200	200	3 (L/m3)- Density not reported	3	360	35
	400	30	570	1200	192	3.5 (L/m3)- Density not reported	3.5	360	55
	400	60	540	1200	192	3.6 (L/m3)- Density not reported	3.6	360	58
	400	90	510	1200	192	3.7 (L/m3)- Density not reported	3.7	360	60
[16]	400	0	686	1028	200	0.9 (L/m3)- Density not reported	0.9	7	31
	380	20	684	1026	190	1.1 (L/m3)- Density not reported	1.1	7	28
	370	30	683	1025	185	1.2 (L/m3)- Density not reported	1.2	7	29
	360	40	682	1023	180	1.3 (L/m3)- Density not reported	1.3	7	28
	340	60	681	1021	170	1.3 (L/m3)- Density not reported	1.3	7	25
	400	34	651	1027	200	0.9 (L/m3)- Density not reported	0.9	7	34
	400	51	633	1027	200	1.3 (L/m3)- Density not reported	1.3	7	35.5
	400	68	616	1026	200	1.8 (L/m3)- Density not reported	1.8	7	36
	400	103	581	1025	200	2 (L/m3)- Density not reported	2	7	34.5
	400	0	726	1089	160	4.5 (L/m3)- Density not reported	4.5	7	42
	380	20	725	1087	152	5.1 (L/m3)- Density not reported	5.1	7	44
	370	30	724	1086	148	5.4 (L/m3)- Density not reported	5.4	7	44.5
	360	40	723	1084	144	5.7 (L/m3)- Density not reported	5.7	7	45
	340	60	721	1082	136	5.9 (L/m3)- Density not reported	5.9	7	39
	400	36	689	1088	160	5.4 (L/m3)- Density not reported	5.4	7	45
	400	54	671	1088	160	6.1 (L/m3)- Density not reported	6.1	7	45.5
	400	72	652	1087	160	5.7 (L/m3)- Density not reported	5.7	7	46
	400	109	616	1086	160	6.8 (L/m3)- Density not reported	6.8	7	45.5
	400	0	686	1028	200	0.9 (L/m3)- Density not reported	0.9	28	39.5
	380	20	684	1026	190	1.1 (L/m3)- Density not reported	1.1	28	37
	370	30	683	1025	185	1.2 (L/m3)- Density not reported	1.2	28	38
	360	40	682	1023	180	1.3 (L/m3)- Density not reported	1.3	28	37.5
	340	60	681	1021	170	1.3 (L/m3)- Density not reported	1.3	28	34.5
	400	34	651	1027	200	0.9 (L/m3)- Density not reported	0.9	28	44
	400	51	633	1027	200	1.3 (L/m3)- Density not reported	1.3	28	44.9
	400	68	616	1026	200	1.8 (L/m3)- Density not reported	1.8	28	45.1
	400	103	581	1025	200	2 (L/m3)- Density not reported	2	28	44.6
	400	0	726	1089	160	4.5 (L/m3)- Density not reported	4.5	28	49
	380	20	725	1087	152	5.1 (L/m3)- Density not reported	5.1	28	51
	370	30	724	1086	148	5.4 (L/m3)- Density not reported	5.4	28	52.5
	360	40	723	1084	144	5.7 (L/m3)- Density not reported	5.7	28	53.5
	340	60	721	1082	136	5.9 (L/m3)- Density not reported	5.9	28	49
	400	36	689	1088	160	5.4 (L/m3)- Density not reported	5.4	28	57.5
	400	54	671	1088	160	6.1 (L/m3)- Density not reported	6.1	28	59
	400	72	652	1087	160	5.7 (L/m3)- Density not reported	5.7	28	59.9
	400	109	616	1086	160	6.8 (L/m3)- Density not reported	6.8	28	56
	400	0	686	1028	200	0.9 (L/m3)- Density not reported	0.9	56	45
	380	20	684	1026	190	1.1 (L/m3)- Density not reported	1.1	56	43.5
	370	30	683	1025	185	1.2 (L/m3)- Density not reported	1.2	56	44.5
	360	40	682	1023	180	1.3 (L/m3)- Density not reported	1.3	56	44
	340	60	681	1021	170	1.3 (L/m3)- Density not reported	1.3	56	38
	400	34	651	1027	200	0.9 (L/m3)- Density not reported	0.9	56	46.5
	400	51	633	1027	200	1.3 (L/m3)- Density not reported	1.3	56	48
	400	68	616	1026	200	1.8 (L/m3)- Density not reported	1.8	56	49
	400	103	581	1025	200	2 (L/m3)- Density not reported	2	56	46
	400	0	726	1089	160	4.5 (L/m3)- Density not reported	4.5	56	55
	380	20	725	1087	152	5.1 (L/m3)- Density not reported	5.1	56	57.5
	370	30	724	1086	148	5.4 (L/m3)- Density not reported	5.4	56	59.7
	360	40	723	1084	144	5.7 (L/m3)- Density not reported	5.7	56	59.9
	340	60	721	1082	136	5.9 (L/m3)- Density not reported	5.9	56	52.5
	400	36	689	1088	160	5.4 (L/m3)- Density not reported	5.4	56	59.7
	400	54	671	1088	160	6.1 (L/m3)- Density not reported	6.1	56	62
	400	72	652	1087	160	5.7 (L/m3)- Density not reported	5.7	56	64
	400	109	616	1086	160	6.8 (L/m3)- Density not reported	6.8	56	61
[9]	300	0	820	1213.7	150	3 (kg/m3)	3	7	27.2
	285	15	820	1213.7	150	3 (kg/m3)	3	7	30.3
	277.5	22.5	820	1213.7	150	3 (kg/m3)	3	7	29.5
	270	30	820	1213.7	150	3 (kg/m3)	3	7	25.8
	300	0	820	1213.7	150	3 (kg/m3)	3	28	35.4
	285	15	820	1213.7	150	3 (kg/m3)	3	28	39.4
	277.5	22.5	820	1213.7	150	3 (kg/m3)	3	28	39.9
	270	30	820	1213.7	150	3 (kg/m3)	3	28	31.1
	300	0	820	1213.7	150	3 (kg/m3)	3	90	36.6
	285	15	820	1213.7	150	3 (kg/m3)	3	90	40.9
	277.5	22.5	820	1213.7	150	3 (kg/m3)	3	90	41.1
	270	30	820	1213.7	150	3 (kg/m3)	3	90	31.3
[67]	500	0	836	725	255	0	0	3	14.32
	500	39	797	725	255	0	0	3	15.8
	500	78	758	725	255	0	0	3	17.66
	500	156	680	725	255	0	0	3	21.46
	500	0	836	725	255	0	0	7	35.5
	500	39	797	725	255	0	0	7	35.54
	500	78	758	725	255	0	0	7	36.43
	500	156	680	725	255	0	0	7	38.97
	500	0	836	725	255	0	0	28	48.68
	500	39	797	725	255	0	0	28	50.25
	500	78	758	725	255	0	0	28	50.69
	500	156	680	725	255	0	0	28	53.39
	500	0	836	725	255	0	0	90	60.51
	500	39	797	725	255	0	0	90	61.44
	500	78	758	725	255	0	0	90	61.5
	500	156	680	725	255	0	0	90	63.3
[68]	422	0	689	1278	148	0.9 (L/m3)- Density not reported	0.9	28	39.77
	379.8	42.2	689	1278	148	1.1 (L/m3)- Density not reported	1.1	28	40.78
	358.7	63.3	689	1278	148	1.2 (L/m3)- Density not reported	1.2	28	42.67
	337.6	84.4	689	1278	148	1.3 (L/m3)- Density not reported	1.3	28	36
	316.5	105.5	689	1278	148	1.4 (L/m3)- Density not reported	1.4	28	34.52
	394	0	707.2	1257.2	158	0.63 (L/m3)- Density not reported	0.63	28	32.54
	354.6	39.4	707.2	1257.2	158	0.74 (L/m3)- Density not reported	0.74	28	33.56
	334.9	59.1	707.2	1257.2	158	0.84 (L/m3)- Density not reported	0.84	28	34.78
	315.2	78.8	707.2	1257.2	158	0.95 (L/m3)- Density not reported	0.95	28	27.78
	295.5	98.5	707.2	1257.2	158	1 (L/m3)- Density not reported	1	28	26.95
	351	0	858	1183	158	0.35 (L/m3)- Density not reported	0.35	28	24.32
	315.9	35.1	858	1183	158	0.43 (L/m3)- Density not reported	0.45	28	24.5
	298.35	52.65	858	1183	158	0.52 (L/m3)- Density not reported	0.52	28	24.4
	280.8	70.2	858	1183	158	0.61 (L/m3)- Density not reported	0.61	28	21.56
	263.25	87.75	858	1183	158	0.7 (L/m3)- Density not reported	0.7	28	21.23
	422	0	689	1278	148	0.9 (L/m3)- Density not reported	0.9	56	44.27
	379.8	42.2	689	1278	148	1.1 (L/m3)- Density not reported	1.1	56	44.78
	358.7	63.3	689	1278	148	1.2 (L/m3)- Density not reported	1.2	56	46.77
	337.6	84.4	689	1278	148	1.3 (L/m3)- Density not reported	1.3	56	40.1
	316.5	105.5	689	1278	148	1.4 (L/m3)- Density not reported	1.4	56	38.42
	394	0	707.2	1257.2	158	0.63 (L/m3)- Density not reported	0.63	56	37.04
	354.6	39.4	707.2	1257.2	158	0.74 (L/m3)- Density not reported	0.74	56	37.66
	334.9	59.1	707.2	1257.2	158	0.84 (L/m3)- Density not reported	0.84	56	39.08
	315.2	78.8	707.2	1257.2	158	0.95 (L/m3)- Density not reported	0.95	56	31.88
	295.5	98.5	707.2	1257.2	158	1 (L/m3)- Density not reported	1	56	31.45
	351	0	858	1183	158	0.35 (L/m3)- Density not reported	0.35	56	27.92
	315.9	35.1	858	1183	158	0.43 (L/m3)- Density not reported	0.45	56	28.2
	298.35	52.65	858	1183	158	0.52 (L/m3)- Density not reported	0.52	56	27.7
	280.8	70.2	858	1183	158	0.61 (L/m3)- Density not reported	0.61	56	25.16
	263.25	87.75	858	1183	158	0.7 (L/m3)- Density not reported	0.7	56	24.96
	422	0	689	1278	148	0.9 (L/m3)- Density not reported	0.9	90	45.66
	379.8	42.2	689	1278	148	1.1 (L/m3)- Density not reported	1.1	90	45.9
	358.7	63.3	689	1278	148	1.2 (L/m3)- Density not reported	1.2	90	47.1
	337.6	84.4	689	1278	148	1.3 (L/m3)- Density not reported	1.3	90	41.32
	316.5	105.5	689	1278	148	1.4 (L/m3)- Density not reported	1.4	90	38.78
	394	0	707.2	1257.2	158	0.63 (L/m3)- Density not reported	0.63	90	37.66
	354.6	39.4	707.2	1257.2	158	0.74 (L/m3)- Density not reported	0.74	90	37.9
	334.9	59.1	707.2	1257.2	158	0.84 (L/m3)- Density not reported	0.84	90	39.1
	315.2	78.8	707.2	1257.2	158	0.95 (L/m3)- Density not reported	0.95	90	32.32
	295.5	98.5	707.2	1257.2	158	1 (L/m3)- Density not reported	1	90	31.78
	351	0	858	1183	158	0.35 (L/m3)- Density not reported	0.35	90	28.66
	315.9	35.1	858	1183	158	0.43 (L/m3)- Density not reported	0.45	90	28.9
	298.35	52.65	858	1183	158	0.52 (L/m3)- Density not reported	0.52	90	28.1
	280.8	70.2	858	1183	158	0.61 (L/m3)- Density not reported	0.61	90	25.32
	263.25	87.75	858	1183	158	0.7 (L/m3)- Density not reported	0.7	90	25.28
	422	0	689	1278	148	0.9 (L/m3)- Density not reported	0.9	180	45.98
	379.8	42.2	689	1278	148	1.1 (L/m3)- Density not reported	1.1	180	46.02
	358.7	63.3	689	1278	148	1.2 (L/m3)- Density not reported	1.2	180	47.35
	337.6	84.4	689	1278	148	1.3 (L/m3)- Density not reported	1.3	180	41.89
	316.5	105.5	689	1278	148	1.4 (L/m3)- Density not reported	1.4	180	39.05
	394	0	707.2	1257.2	158	0.63 (L/m3)- Density not reported	0.63	180	37.98
	354.6	39.4	707.2	1257.2	158	0.74 (L/m3)- Density not reported	0.74	180	38.02
	334.9	59.1	707.2	1257.2	158	0.84 (L/m3)- Density not reported	0.84	180	40.35
	315.2	78.8	707.2	1257.2	158	0.95 (L/m3)- Density not reported	0.95	180	32.89
	295.5	98.5	707.2	1257.2	158	1 (L/m3)- Density not reported	1	180	32.05
	351	0	858	1183	158	0.35 (L/m3)- Density not reported	0.35	180	29.98
	315.9	35.1	858	1183	158	0.43 (L/m3)- Density not reported	0.45	180	29.02
	298.35	52.65	858	1183	158	0.52 (L/m3)- Density not reported	0.52	180	28.35
	280.8	70.2	858	1183	158	0.61 (L/m3)- Density not reported	0.61	180	25.89
	263.25	87.75	858	1183	158	0.7 (L/m3)- Density not reported	0.7	180	25.85
	422	0	689	1278	148	0.9 (L/m3)- Density not reported	0.9	360	46
	379.8	42.2	689	1278	148	1.1 (L/m3)- Density not reported	1.1	360	46.1
	358.7	63.3	689	1278	148	1.2 (L/m3)- Density not reported	1.2	360	47.8
	337.6	84.4	689	1278	148	1.3 (L/m3)- Density not reported	1.3	360	42.02
	316.5	105.5	689	1278	148	1.4 (L/m3)- Density not reported	1.4	360	39.33
	394	0	707.2	1257.2	158	0.63 (L/m3)- Density not reported	0.63	360	38
	354.6	39.4	707.2	1257.2	158	0.74 (L/m3)- Density not reported	0.74	360	38.1
	334.9	59.1	707.2	1257.2	158	0.84 (L/m3)- Density not reported	0.84	360	40.8
	315.2	78.8	707.2	1257.2	158	0.95 (L/m3)- Density not reported	0.95	360	33.02
	295.5	98.5	707.2	1257.2	158	1 (L/m3)- Density not reported	1	360	32.33
	351	0	858	1183	158	0.35 (L/m3)- Density not reported	0.35	360	30.1
	315.9	35.1	858	1183	158	0.43 (L/m3)- Density not reported	0.45	360	29.31
	298.35	52.65	858	1183	158	0.52 (L/m3)- Density not reported	0.52	360	28.8
	280.8	70.2	858	1183	158	0.61 (L/m3)- Density not reported	0.61	360	26.02
	263.25	87.75	858	1183	158	0.7 (L/m3)- Density not reported	0.7	360	26.03
[69]	350	0	948.4	844.4	189	0	0	7	30.7
	332.5	15.4	943.6	840	182.875	0	0	7	30
	315	30.7	943.6	840	173.25	0	0	7	26.8
	280	61.4	948.4	844.4	151.2	0	0	7	23
	350	0	977.7	870.4	168	3.5 (kg/m3)	3.5	7	40.5
	332.5	15.4	972.8	866.1	162.925	3.5 (kg/m3)	3.5	7	37.2
	315	30.7	977.7	870.4	151.2	3.5 (kg/m3)	3.5	7	35.7
	280	61.4	977.7	870.4	134.4	3.5 (kg/m3)	3.5	7	28.3
	350	0	1007	896.4	147	3.5 (kg/m3)	3.5	7	40.8
	332.5	15.4	1002.1	892.1	142.975	3.5 (kg/m3)	3.5	7	41
	315	30.7	997.2	887.8	138.6	3.5 (kg/m3)	3.5	7	38.4
	280	61.4	992.3	883.4	126	3.5 (kg/m3)	3.5	7	30.2
	350	0	948.4	844.4	189	0	0	28	39.2
	332.5	15.4	943.6	840	182.875	0	0	28	37.3
	315	30.7	943.6	840	173.25	0	0	28	34.1
	280	61.4	948.4	844.4	151.2	0	0	28	28
	350	0	977.7	870.4	168	3.5 (kg/m3)	3.5	28	47.1
	332.5	15.4	972.8	866.1	162.925	3.5 (kg/m3)	3.5	28	43.7
	315	30.7	977.7	870.4	151.2	3.5 (kg/m3)	3.5	28	43.2
	280	61.4	977.7	870.4	134.4	3.5 (kg/m3)	3.5	28	34.4
	350	0	1007	896.4	147	3.5 (kg/m3)	3.5	28	51.4
	332.5	15.4	1002.1	892.1	142.975	3.5 (kg/m3)	3.5	28	51.8
	315	30.7	997.2	887.8	138.6	3.5 (kg/m3)	3.5	28	47.3
	280	61.4	992.3	883.4	126	3.5 (kg/m3)	3.5	28	36.4
	350	0	948.4	844.4	189	0	0	56	43.1
	332.5	15.4	943.6	840	182.875	0	0	56	70
	315	30.7	943.6	840	173.25	0	0	56	37.2
	280	61.4	948.4	844.4	151.2	0	0	56	28.5
	350	0	977.7	870.4	168	3.5 (kg/m3)	3.5	56	51.6
	332.5	15.4	972.8	866.1	162.925	3.5 (kg/m3)	3.5	56	46.2
	315	30.7	977.7	870.4	151.2	3.5 (kg/m3)	3.5	56	44.4
	280	61.4	977.7	870.4	134.4	3.5 (kg/m3)	3.5	56	36.2
	350	0	1007	896.4	147	3.5 (kg/m3)	3.5	56	53.9
	332.5	15.4	1002.1	892.1	142.975	3.5 (kg/m3)	3.5	56	53.6
	315	30.7	997.2	887.8	138.6	3.5 (kg/m3)	3.5	56	48.1
	280	61.4	992.3	883.4	126	3.5 (kg/m3)	3.5	56	37.7
[70]	550	0	869	778	181.5	0	0	7	64.9
	495	55	867	777	183.15	0	0	7	63.9
	440	110	865	774	180.4	0	0	7	64
	385	165	863	775	180.95	0	0	7	59.4
	550	0	869	778	181.5	0	0	28	75.9
	495	55	867	777	183.15	0	0	28	76.3
	440	110	865	774	180.4	0	0	28	77.5
	385	165	863	775	180.95	0	0	28	70.8
	550	0	869	778	181.5	0	0	90	85
	495	55	867	777	183.15	0	0	90	86.3
	440	110	865	774	180.4	0	0	90	82.2
	385	165	863	775	180.95	0	0	90	80.6
	550	0	869	778	181.5	0	0	400	100.5
	495	55	867	777	183.15	0	0	400	97.6
	440	110	865	774	180.4	0	0	400	96.8
	385	165	863	775	180.95	0	0	400	93.4
[71]	300	100	1095	722	165	1% by weight of cement	3	7	25.8
	300	100	1095	722	165	2% by weight of cement	6	7	30.7
	300	100	1095	722	165	3% by weight of cement	9	7	22.2
	300	100	1071	706	180	1% by weight of cement	3	7	25.8
	300	100	1071	706	180	2% by weight of cement	6	7	28.9
	300	100	1055	696	189	2% by weight of cement	6	7	27.6
	300	100	1039	685	201	2% by weight of cement	6	7	26.2
	300	100	1023	675	210	2% by weight of cement	6	7	23.1
	300	200	1020	672	174	1% by weight of cement	3	7	29.3
	300	200	1020	672	174	2% by weight of cement	6	7	28.4
	300	200	1012	667	180	2% by weight of cement	6	7	29.3
	300	200	996	657	189	2% by weight of cement	6	7	28
	300	200	996	657	189	3% by weight of cement	9	7	28
	300	200	980	646	201	2% by weight of cement	6	7	26.7
	300	200	964	636	210	2% by weight of cement	6	7	25.3
	300	250	999	658	171	2% by weight of cement	6	7	24
	300	250	983	648	180	2% by weight of cement	6	7	25.3
	300	250	967	637	189	1% by weight of cement	3	7	23.6
	300	250	967	637	189	2% by weight of cement	6	7	24.4
	300	250	967	637	189	3% by weight of cement	9	7	25.8
	300	250	951	627	201	1% by weight of cement	3	7	24
	300	250	951	627	201	2% by weight of cement	6	7	24.4
	300	250	951	627	201	3% by weight of cement	9	7	23.6
	300	250	935	616	210	2% by weight of cement	6	7	23.1
	300	250	935	616	210	3% by weight of cement	9	7	21.8
	300	500	787	519	210	2% by weight of cement	6	7	18.2
	350	50	1027	677	210	2% by weight of cement	7	7	27.6
	350	150	968	638	210	2% by weight of cement	7	7	29.3
	350	200	938	619	210	2% by weight of cement	7	7	25.3
	400	0	1079	711	180	2% by weight of cement	8	7	38.7
	400	0	1063	701	192	2% by weight of cement	8	7	34.7
	400	0	1047	690	200	2% by weight of cement	8	7	33.8
	400	50	1013	667	204	2% by weight of cement	8	7	35.1
	400	100	1020	672	180	2% by weight of cement	8	7	42.7
	400	100	1004	662	192	2% by weight of cement	8	7	40.9
	400	100	972	641	212	2% by weight of cement	8	7	36.9
	400	100	956	630	220	2% by weight of cement	8	7	30.7
	400	150	990	653	180	2% by weight of cement	8	7	42.7
	400	150	958	632	200	1% by weight of cement	4	7	29.3
	400	150	958	632	200	2% by weight of cement	8	7	41.3
	400	150	958	632	200	3% by weight of cement	12	7	39.1
	400	150	942	621	212	2% by weight of cement	8	7	38.2
	400	150	926	611	220	2% by weight of cement	8	7	37.3
	400	150	910	600	232	2% by weight of cement	8	7	32
	400	400	795	524	212	2% by weight of cement	8	7	20.9
	450	50	992	654	198	2% by weight of cement	9	7	39.6
	450	100	962	634	198	2% by weight of cement	9	7	42.2
	500	0	979	646	210	2% by weight of cement	10	7	43.6
	500	50	998	658	180	2% by weight of cement	10	7	54.7
	500	50	982	647	190	2% by weight of cement	10	7	52
	500	50	966	637	200	2% by weight of cement	10	7	50.7
	500	50	950	626	210	2% by weight of cement	10	7	46.7
	500	50	934	616	220	2% by weight of cement	10	7	39.1
	500	300	802	529	210	2% by weight of cement	10	7	31.6
	300	100	1095	722	165	1% by weight of cement	3	28	35.6
	300	100	1095	722	165	2% by weight of cement	6	28	39.1
	300	100	1095	722	165	3% by weight of cement	9	28	29.3
	300	100	1071	706	180	1% by weight of cement	3	28	33.3
	300	100	1071	706	180	2% by weight of cement	6	28	37.8
	300	100	1055	696	189	2% by weight of cement	6	28	36.4
	300	100	1039	685	201	2% by weight of cement	6	28	34.2
	300	100	1023	675	210	2% by weight of cement	6	28	31.6
	300	200	1020	672	174	1% by weight of cement	3	28	40
	300	200	1020	672	174	2% by weight of cement	6	28	38.2
	300	200	1012	667	180	2% by weight of cement	6	28	40.9
	300	200	996	657	189	2% by weight of cement	6	28	38.7
	300	200	996	657	189	3% by weight of cement	9	28	37.8
	300	200	980	646	201	2% by weight of cement	6	28	37.3
	300	200	964	636	210	2% by weight of cement	6	28	34.7
	300	250	999	658	171	2% by weight of cement	6	28	35.6
	300	250	983	648	180	2% by weight of cement	6	28	37.8
	300	250	967	637	189	1% by weight of cement	3	28	34.7
	300	250	967	637	189	2% by weight of cement	6	28	37.3
	300	250	967	637	189	3% by weight of cement	9	28	37.3
	300	250	951	627	201	1% by weight of cement	3	28	35.6
	300	250	951	627	201	2% by weight of cement	6	28	35.6
	300	250	951	627	201	3% by weight of cement	9	28	35.1
	300	250	935	616	210	2% by weight of cement	6	28	33.8
	300	250	935	616	210	3% by weight of cement	9	28	32
	300	500	787	519	210	2% by weight of cement	6	28	25.3
	350	50	1027	677	210	2% by weight of cement	7	28	38.7
	350	150	968	638	210	2% by weight of cement	7	28	40.9
	350	200	938	619	210	2% by weight of cement	7	28	36.4
	400	0	1079	711	180	2% by weight of cement	8	28	55.6
	400	0	1063	701	192	2% by weight of cement	8	28	52
	400	0	1047	690	200	2% by weight of cement	8	28	49.3
	400	50	1013	667	204	2% by weight of cement	8	28	50.2
	400	100	1020	672	180	2% by weight of cement	8	28	53.8
	400	100	1004	662	192	2% by weight of cement	8	28	50.7
	400	100	972	641	212	2% by weight of cement	8	28	46.2
	400	100	956	630	220	2% by weight of cement	8	28	39.6
	400	150	990	653	180	2% by weight of cement	8	28	57.3
	400	150	958	632	200	1% by weight of cement	4	28	40
	400	150	958	632	200	2% by weight of cement	8	28	54.2
	400	150	958	632	200	3% by weight of cement	12	28	52
	400	150	942	621	212	2% by weight of cement	8	28	51.1
	400	150	926	611	220	2% by weight of cement	8	28	48.9
	400	150	910	600	232	2% by weight of cement	8	28	42.7
	400	400	795	524	212	2% by weight of cement	8	28	30.7
	450	50	992	654	198	2% by weight of cement	9	28	52.4
	450	100	962	634	198	2% by weight of cement	9	28	55.1
	500	0	979	646	210	2% by weight of cement	10	28	57.8
	500	50	998	658	180	2% by weight of cement	10	28	67.1
	500	50	982	647	190	2% by weight of cement	10	28	65.3
	500	50	966	637	200	2% by weight of cement	10	28	62.2
	500	50	950	626	210	2% by weight of cement	10	28	60
	500	50	934	616	220	2% by weight of cement	10	28	49.8
	500	300	802	529	210	2% by weight of cement	10	28	44.4
	300	100	1095	722	165	1% by weight of cement	3	90	38.7
	300	100	1095	722	165	2% by weight of cement	6	90	41.8
	300	100	1095	722	165	3% by weight of cement	9	90	32.9
	300	100	1071	706	180	1% by weight of cement	3	90	36
	300	100	1071	706	180	2% by weight of cement	6	90	41.3
	300	100	1055	696	189	2% by weight of cement	6	90	39.6
	300	100	1039	685	201	2% by weight of cement	6	90	36.9
	300	100	1023	675	210	2% by weight of cement	6	90	33.8
	300	200	1020	672	174	1% by weight of cement	3	90	45.8
	300	200	1020	672	174	2% by weight of cement	6	90	42.7
	300	200	1012	667	180	2% by weight of cement	6	90	44.9
	300	200	996	657	189	2% by weight of cement	6	90	41.8
	300	200	996	657	189	3% by weight of cement	9	90	41.3
	300	200	980	646	201	2% by weight of cement	6	90	40.4
	300	200	964	636	210	2% by weight of cement	6	90	38.2
	300	250	999	658	171	2% by weight of cement	6	90	37.3
	300	250	983	648	180	2% by weight of cement	6	90	39.1
	300	250	967	637	189	1% by weight of cement	3	90	36.4
	300	250	967	637	189	2% by weight of cement	6	90	39.6
	300	250	967	637	189	3% by weight of cement	9	90	39.1
	300	250	951	627	201	1% by weight of cement	3	90	37.8
	300	250	951	627	201	2% by weight of cement	6	90	38.2
	300	250	951	627	201	3% by weight of cement	9	90	36.4
	300	250	935	616	210	2% by weight of cement	6	90	35.6
	300	250	935	616	210	3% by weight of cement	9	90	33.8
	300	500	787	519	210	2% by weight of cement	6	90	26.7
	350	50	1027	677	210	2% by weight of cement	7	90	41.3
	350	150	968	638	210	2% by weight of cement	7	90	43.6
	350	200	938	619	210	2% by weight of cement	7	90	39.1
	400	0	1079	711	180	2% by weight of cement	8	90	61.8
	400	0	1063	701	192	2% by weight of cement	8	90	60
	400	0	1047	690	200	2% by weight of cement	8	90	54.7
	400	50	1013	667	204	2% by weight of cement	8	90	56
	400	100	1020	672	180	2% by weight of cement	8	90	64.4
	400	100	1004	662	192	2% by weight of cement	8	90	63.1
	400	100	972	641	212	2% by weight of cement	8	90	56.9
	400	100	956	630	220	2% by weight of cement	8	90	43.6
	400	150	990	653	180	2% by weight of cement	8	90	65.8
	400	150	958	632	200	1% by weight of cement	4	90	45.8
	400	150	958	632	200	2% by weight of cement	8	90	61.3
	400	150	958	632	200	3% by weight of cement	12	90	58.7
	400	150	942	621	212	2% by weight of cement	8	90	57.8
	400	150	926	611	220	2% by weight of cement	8	90	52.9
	400	150	910	600	232	2% by weight of cement	8	90	45.8
	400	400	795	524	212	2% by weight of cement	8	90	33.3
	450	50	992	654	198	2% by weight of cement	9	90	61.8
	450	100	962	634	198	2% by weight of cement	9	90	64.4
	500	0	979	646	210	2% by weight of cement	10	90	67.1
	500	50	998	658	180	2% by weight of cement	10	90	73.8
	500	50	982	647	190	2% by weight of cement	10	90	71.1
	500	50	966	637	200	2% by weight of cement	10	90	67.6
	500	50	950	626	210	2% by weight of cement	10	90	64.4
	500	50	934	616	220	2% by weight of cement	10	90	53.3
	500	300	802	529	210	2% by weight of cement	10	90	48.4
[72]	520	0	717	953	182	12.8 (kg/m3)	12.8	28	57.5
	494	26	716	951	182	13.9 (kg/m3)	13.9	28	55
	468	52	714	949	182	15.1 (kg/m3)	15.1	28	53
	416	104	710	945	182	15.8 (kg/m3)	15.8	28	52.5
	520	0	717	953	182	12.8 (kg/m3)	12.8	90	65.5
	494	26	716	951	182	13.9 (kg/m3)	13.9	90	64.5
	468	52	714	949	182	15.1 (kg/m3)	15.1	90	64
	416	104	710	945	182	15.8 (kg/m3)	15.8	90	56
[73]	405	0	579.15	1093.5	153.9	6.1 (kg/m3)	6.1	7	36
	384.75	20.25	579.15	1093.5	153.9	6.1 (kg/m3)	6.1	7	35.5
	364.5	40.5	579.15	1093.5	153.9	6.1 (kg/m3)	6.1	7	35
	344.25	60.75	579.15	1093.5	153.9	7.3 (kg/m3)	7.3	7	33
	324	81	579.15	1093.5	153.9	7.3 (kg/m3)	7.3	7	32
	303.75	101.25	579.15	1093.5	153.9	7.3 (kg/m3)	7.3	7	28.5
	405	0	579.15	1093.5	153.9	6.1 (kg/m3)	6.1	28	43
	384.75	20.25	579.15	1093.5	153.9	6.1 (kg/m3)	6.1	28	42.5
	364.5	40.5	579.15	1093.5	153.9	6.1 (kg/m3)	6.1	28	41.5
	344.25	60.75	579.15	1093.5	153.9	7.3 (kg/m3)	7.3	28	38
	324	81	579.15	1093.5	153.9	7.3 (kg/m3)	7.3	28	36.5
	303.75	101.25	579.15	1093.5	153.9	7.3 (kg/m3)	7.3	28	35
	405	0	579.15	1093.5	153.9	6.1 (kg/m3)	6.1	90	51
	384.75	20.25	579.15	1093.5	153.9	6.1 (kg/m3)	6.1	90	50
	364.5	40.5	579.15	1093.5	153.9	6.1 (kg/m3)	6.1	90	49.5
	344.25	60.75	579.15	1093.5	153.9	7.3 (kg/m3)	7.3	90	47
	324	81	579.15	1093.5	153.9	7.3 (kg/m3)	7.3	90	42.5
	303.75	101.25	579.15	1093.5	153.9	7.3 (kg/m3)	7.3	90	39
[74]	400	0	900	900	180	8 (kg/m3)	8	7	27.5
	400	80	862	862	180	7.95 (kg/m3)	7.95	7	27.7
	400	120	843	843	180	7.95 (kg/m3)	7.95	7	28.2
	400	160	824	824	180	7.95 (kg/m3)	7.95	7	31
	400	200	806	806	180	8.6 (kg/m3)	8.6	7	39
	400	0	900	900	180	8 (kg/m3)	8	28	36
	600	0	817	817	180	8.3 (kg/m3)	8.3	28	61.8
	400	80	862	862	180	7.95 (kg/m3)	7.95	28	34.5
	400	120	843	843	180	7.95 (kg/m3)	7.95	28	35
	400	160	824	824	180	7.95 (kg/m3)	7.95	28	35.5
	400	200	806	806	180	8.6 (kg/m3)	8.6	28	37.5
[75]	400	30	835	835	178.5	15.9 (L/m3)- Density not reported	15.9	7	34
	400	40	825	825	182.6	16 (L/m3)- Density not reported	16	7	35.5
	400	60	805	805	190.9	16.1 (L/m3)- Density not reported	16.1	7	36.5
	500	50	724	724	228.3	16.2 (L/m3)- Density not reported	16.2	7	42
	400	30	835	835	178.5	15.9 (L/m3)- Density not reported	15.9	28	42
	400	40	825	825	182.6	16 (L/m3)- Density not reported	16	28	43.5
	400	60	805	805	190.9	16.1 (L/m3)- Density not reported	16.1	28	45
	500	50	724	724	228.3	16.2 (L/m3)- Density not reported	16.2	28	50
	400	30	835	835	178.5	15.9 (L/m3)- Density not reported	15.9	56	42.5
	400	40	825	825	182.6	16 (L/m3)- Density not reported	16	56	45
	400	60	805	805	190.9	16.1 (L/m3)- Density not reported	16.1	56	47.5
	500	50	724	724	228.3	16.2 (L/m3)- Density not reported	16.2	56	52
[10]	541.3	0	915.93	766.1	178.6	2.8 (kg/m3)	2.8	7	35
	514.2	27.1	918.34	766.1	178.6	2.8 (kg/m3)	2.8	7	38
	487.2	54.1	886.77	766.1	178.6	2.9 (kg/m3)	2.9	7	34
	460.1	81.2	874.64	766.1	178.6	2.9 (kg/m3)	2.9	7	32.5
	433	108.3	872.56	766.1	178.6	2.95 (kg/m3)	2.95	7	28.5
	541.3	0	915.93	766.1	178.6	2.8 (kg/m3)	2.8	14	37.5
	514.2	27.1	918.34	766.1	178.6	2.8 (kg/m3)	2.8	14	41
	487.2	54.1	886.77	766.1	178.6	2.9 (kg/m3)	2.9	14	36.7
	460.1	81.2	874.64	766.1	178.6	2.9 (kg/m3)	2.9	14	36.2
	433	108.3	872.56	766.1	178.6	2.95 (kg/m3)	2.95	14	32
	541.3	0	915.93	766.1	178.6	2.8 (kg/m3)	2.8	28	39
	514.2	27.1	918.34	766.1	178.6	2.8 (kg/m3)	2.8	28	41.5
	487.2	54.1	886.77	766.1	178.6	2.9 (kg/m3)	2.9	28	38
	460.1	81.2	874.64	766.1	178.6	2.9 (kg/m3)	2.9	28	37.5
	433	108.3	872.56	766.1	178.6	2.95 (kg/m3)	2.95	28	34
	541.3	0	915.93	766.1	178.6	2.8 (kg/m3)	2.8	56	41.5
	514.2	27.1	918.34	766.1	178.6	2.8 (kg/m3)	2.8	56	43
	487.2	54.1	886.77	766.1	178.6	2.9 (kg/m3)	2.9	56	40
	460.1	81.2	874.64	766.1	178.6	2.9 (kg/m3)	2.9	56	38
	433	108.3	872.56	766.1	178.6	2.95 (kg/m3)	2.95	56	37
	541.3	0	915.93	766.1	178.6	2.8 (kg/m3)	2.8	91	44.5
	514.2	27.1	918.34	766.1	178.6	2.8 (kg/m3)	2.8	91	47.5
	487.2	54.1	886.77	766.1	178.6	2.9 (kg/m3)	2.9	91	43.5
	460.1	81.2	874.64	766.1	178.6	2.9 (kg/m3)	2.9	91	42.5
	433	108.3	872.56	766.1	178.6	2.95 (kg/m3)	2.95	91	38.5
	541.3	0	915.93	766.1	178.6	2.8 (kg/m3)	2.8	180	46.5
	514.2	27.1	918.34	766.1	178.6	2.8 (kg/m3)	2.8	180	48.5
	487.2	54.1	886.77	766.1	178.6	2.9 (kg/m3)	2.9	180	44.5
	460.1	81.2	874.64	766.1	178.6	2.9 (kg/m3)	2.9	180	48
	433	108.3	872.56	766.1	178.6	2.95 (kg/m3)	2.95	180	38.5
[5]	490	0	825	790	220	4.9 (kg/m3)	4.9	1	10
	465	25	825	790	220	4.65 (kg/m3)	4.65	1	1.5
	440	50	825	790	220	4.4 (kg/m3)	4.4	1	1.5
	490	0	825	790	220	4.9 (kg/m3)	4.9	7	34
	465	25	825	790	220	4.65 (kg/m3)	4.65	7	30
	440	50	825	790	220	4.4 (kg/m3)	4.4	7	27
	490	0	825	790	220	4.9 (kg/m3)	4.9	14	39
	465	25	825	790	220	4.65 (kg/m3)	4.65	14	35
	440	50	825	790	220	4.4 (kg/m3)	4.4	14	32
	490	0	825	790	220	4.9 (kg/m3)	4.9	28	45.5
	465	25	825	790	220	4.65 (kg/m3)	4.65	28	41.5
	440	50	825	790	220	4.4 (kg/m3)	4.4	28	37.5
[21]	337.8	92.6	834.3	1046.2	202.68	0	0	7	27.2
	337.8	138.3	788.2	1046.2	202.68	0	0	7	30.4
	337.8	185.2	741.4	1046.2	202.68	0	0	7	29.1
	337.8	0	927	1046.2	202.68	0	0	7	27.6
	337.8	92.6	834.3	1046.2	202.68	0	0	14	34.6
	337.8	138.3	788.2	1046.2	202.68	0	0	14	36.8
	337.8	185.2	741.4	1046.2	202.68	0	0	14	36.1
	337.8	0	927	1046.2	202.68	0	0	14	36.2
	337.8	92.6	834.3	1046.2	202.68	0	0	28	36.6
	337.8	138.3	788.2	1046.2	202.68	0	0	28	40.2
	337.8	185.2	741.4	1046.2	202.68	0	0	28	40.7
	337.8	0	927	1046.2	202.68	0	0	28	37.4
	337.8	92.6	834.3	1046.2	202.68	0	0	90	39.5
	337.8	138.3	788.2	1046.2	202.68	0	0	90	41.1
	337.8	185.2	741.4	1046.2	202.68	0	0	90	41.6
	337.8	0	927	1046.2	202.68	0	0	90	40.1
[76]	350	0	737.9	1119.4	180.9	0.4% by weight of cement	1.4	3	11
	350	200	789.7	798.6	175.1	1.2% by weight of cement	4.2	3	15.5
	350	0	737.9	1119.4	180.9	0.4% by weight of cement	1.4	7	22
	350	200	789.7	798.6	175.1	1.2% by weight of cement	4.2	7	25
	350	0	737.9	1119.4	180.9	0.4% by weight of cement	1.4	14	28.5
	350	200	789.7	798.6	175.1	1.2% by weight of cement	4.2	14	27.5
	350	0	737.9	1119.4	180.9	0.4% by weight of cement	1.4	28	33.5
	350	200	789.7	798.6	175.1	1.2% by weight of cement	4.2	28	35.5
[11]	350	0	756	980	175	0	0	2	21
	332.5	17.5	756	980	175	0	0	2	23
	315	35	756	980	175	0	0	2	20.7
	297.5	52.5	756	980	175	0	0	2	20.2
	280	70	756	980	175	0	0	2	19.8
	350	0	756	980	175	0	0	7	26.5
	332.5	17.5	756	980	175	0	0	7	30
	315	35	756	980	175	0	0	7	26.5
	297.5	52.5	756	980	175	0	0	7	26
	280	70	756	980	175	0	0	7	24
	350	0	756	980	175	0	0	14	36.5
	332.5	17.5	756	980	175	0	0	14	40
	315	35	756	980	175	0	0	14	34.5
	297.5	52.5	756	980	175	0	0	14	35
	280	70	756	980	175	0	0	14	34
	350	0	756	980	175	0	0	28	45
	332.5	17.5	756	980	175	0	0	28	49.5
	315	35	756	980	175	0	0	28	44.5
	297.5	52.5	756	980	175	0	0	28	44
	280	70	756	980	175	0	0	28	43.5
[77]	350	0	651.83	1111.57	215.36	0	0	7	22
	332.5	17.5	651.83	1111.57	215.36	0	0	7	25
	315	35	651.83	1111.57	215.334	0	0	7	27
	332.5	17.5	651.83	1111.57	125.319	1% by weight of cement	3.325	7	28.5
	315	35	651.83	1111.57	127.197	1% by weight of cement	3.15	7	29
	350	0	651.83	1111.57	215.36	0	0	28	27.5
	332.5	17.5	651.83	1111.57	215.36	0	0	28	32
	315	35	651.83	1111.57	215.334	0	0	28	34
	332.5	17.5	651.83	1111.57	125.319	1% by weight of cement	3.325	28	40
	315	35	651.83	1111.57	127.197	1% by weight of cement	3.15	28	40
	350	0	651.83	1111.57	215.36	0	0	90	30
	332.5	17.5	651.83	1111.57	215.36	0	0	90	36.5
	315	35	651.83	1111.57	215.334	0	0	90	46.5
	332.5	17.5	651.83	1111.57	125.319	1% by weight of cement	3.325	90	44.5
	315	35	651.83	1111.57	127.197	1% by weight of cement	3.15	90	47.5
[6]	353.849	0	820.628	993.467	218.973	0	0	14	24.4846
	353.849	164.029	656.438	993.467	218.973	0	0	14	29.6539
	353.849	328.219	492.409	993.467	218.973	0	0	14	34.2408
	353.849	492.409	328.219	993.467	218.973	0	0	14	31.1232
	353.849	656.438	164.029	993.467	218.973	0	0	14	14.6747
	353.849	0	820.628	993.467	218.973	0	0	28	27.0021
	353.849	164.029	656.438	993.467	218.973	0	0	28	33.1548
	353.849	328.219	492.409	993.467	218.973	0	0	28	37.4123
	353.849	492.409	328.219	993.467	218.973	0	0	28	33.7571
	353.849	656.438	164.029	993.467	218.973	0	0	28	15.6601
	353.849	0	820.628	993.467	218.973	0	0	70	27.2598
	353.849	164.029	656.438	993.467	218.973	0	0	70	36.6328
	353.849	328.219	492.409	993.467	218.973	0	0	70	39.6499
	353.849	492.409	328.219	993.467	218.973	0	0	70	36.606
	353.849	656.438	164.029	993.467	218.973	0	0	70	17.8729
[7]	372	0	621	1179	186	0	0	28	36
	372	69	559	1179	186	0	0	28	40
	372	138	497	1179	186	0	0	28	41.5
	372	207	435	1179	186	0	0	28	44
	372	275	373	1179	186	0	0	28	44.5
	372	344	311	1179	186	0	0	28	44
	372	413	249	1179	186	0	0	28	43.5
	372	0	621	1179	186	0	0	90	44.5
	372	69	559	1179	186	0	0	90	47.5
	372	138	497	1179	186	0	0	90	50
	372	207	435	1179	186	0	0	90	52.5
	372	275	373	1179	186	0	0	90	55
	372	344	311	1179	186	0	0	90	54
	372	413	249	1179	186	0	0	90	53
[78]	350	0	860	1096	168	0	0	3	21.33
	350	215	645	1096	168	0	0	3	22.22
	350	430	430	1096	168	0	0	3	22.43
	350	860	0	1096	168	0	0	3	13.35
	350	0	860	1096	168	0	0	7	21.78
	350	215	645	1096	168	0	0	7	22.34
	350	430	430	1096	168	0	0	7	23.11
	350	860	0	1096	168	0	0	7	9.76
	350	0	860	1096	168	0	0	28	31.73
	350	215	645	1096	168	0	0	28	33.11
	350	430	430	1096	168	0	0	28	35.54
	350	860	0	1096	168	0	0	28	21.32
[79]	320	0	650	1310	172.992	0	0	7	16.36
	360	0	610	1290	164.988	2.16 (L/m3)- Density not reported	2.16	7	25.18
	415	0	580	1250	171.976	3.32 (L/m3)- Density not reported	3.32	7	29.88
	304	16	650	1310	173.006	0	0	7	22.66
	288	32	650	1310	173.002	0	0	7	25.18
	272	48	650	1310	172.992	0	0	7	24.55
	256	64	650	1310	172.979	0	0	7	14.31
	342	18	610	1290	164.981	2.16 (L/m3)- Density not reported	2.16	7	25.81
	324	36	610	1290	164.981	2.16 (L/m3)- Density not reported	2.16	7	26.44
	306	54	610	1290	164.995	2.16 (L/m3)- Density not reported	2.16	7	28.33
	288	72	610	1290	164.995	2.16 (L/m3)- Density not reported	2.16	7	23.29
	394.25	20.75	580	1250	172.011	3.32 (L/m3)- Density not reported	3.32	7	37.43
	373.5	41.5	580	1250	171.997	3.32 (L/m3)- Density not reported	3.32	7	31.44
	352.75	62.5	580	1250	172.001	3.32 (L/m3)- Density not reported	3.32	7	31.06
	332	83	580	1250	171.976	3.32 (L/m3)- Density not reported	3.32	7	26.2
	320	0	650	1310	172.992	0	0	28	24.93
	360	0	610	1290	164.988	2.16 (L/m3)- Density not reported	2.16	28	38.36
	415	0	580	1250	171.976	3.32 (L/m3)- Density not reported	3.32	28	45.51
	304	16	650	1310	173.006	0	0	28	34.52
	288	32	650	1310	173.002	0	0	28	38.36
	272	48	650	1310	172.992	0	0	28	37.4
	256	64	650	1310	172.979	0	0	28	21.8
	342	18	610	1290	164.981	2.16 (L/m3)- Density not reported	2.16	28	39.32
	324	36	610	1290	164.981	2.16 (L/m3)- Density not reported	2.16	28	40.28
	306	54	610	1290	164.995	2.16 (L/m3)- Density not reported	2.16	28	43.16
	288	72	610	1290	164.995	2.16 (L/m3)- Density not reported	2.16	28	35.48
	394.25	20.75	580	1250	172.011	3.32 (L/m3)- Density not reported	3.32	28	57.01
	373.5	41.5	580	1250	171.997	3.32 (L/m3)- Density not reported	3.32	28	47.89
	352.75	62.5	580	1250	172.001	3.32 (L/m3)- Density not reported	3.32	28	47.31
	332	83	580	1250	171.976	3.32 (L/m3)- Density not reported	3.32	28	39.91
[80]	314	0	688	1250	191	0	0	7	20.3
	320	0	900	1097	160	0	0	7	27.6
	314	320	312	1250	191	0	0	7	19.7
	320	360	322	1273	160	0	0	7	23.7
	314	0	688	1250	191	0	0	28	27
	320	0	900	1097	160	0	0	28	39.2
	314	320	312	1250	191	0	0	28	26.3
	320	360	322	1273	160	0	0	28	34.8
[81]	400	0	644.58	1199	184	0	0	7	35.11
	380	20	644.58	1199	184	0	0	7	35.55
	360	40	644.58	1199	184	0	0	7	36.1
	340	60	644.58	1199	184	0	0	7	34.66
	320	80	644.58	1199	184	0	0	7	33.33
	400	0	644.58	1199	184	0	0	28	46.22
	380	20	644.58	1199	184	0	0	28	46.5
	360	40	644.58	1199	184	0	0	28	47.55
	340	60	644.58	1199	184	0	0	28	46.3
	320	80	644.58	1199	184	0	0	28	45.77
	400	0	644.58	1199	184	0	0	56	50
	380	20	644.58	1199	184	0	0	56	51.4
	360	40	644.58	1199	184	0	0	56	52.29
	340	60	644.58	1199	184	0	0	56	50.1
	320	80	644.58	1199	184	0	0	56	48.5
[82]	380	0	710	1290	159.6	0	0	28	31.42
	380	177.5	532.5	1290	159.6	0	0	28	33.02
	380	355	355	1290	159.6	0	0	28	40.22
	380	710	0	1290	159.6	0	0	28	29.28
[83]	450	0	543	1222	189	0	0	7	21.2
	427.5	22.5	543	1222	189	0	0	7	19.6
	405	45	543	1222	189	0	0	7	17.5
	382.5	67.5	543	1222	189	0	0	7	13.5
	450	0	543	1222	189	0	0	28	32
	427.5	22.5	543	1222	189	0	0	28	31.5
	405	45	543	1222	189	0	0	28	29.2
	382.5	67.5	543	1222	189	0	0	28	23.23
[84]	345.47	0	651.93	1212.6	190	0	0	3	23.8
	328.2	17.27	651.93	1212.6	190	0	0	3	23.8
	310.92	34.55	651.93	1212.6	190	0	0	3	22.5
	293.65	51.82	651.93	1212.6	190	0	0	3	21.6
	276.38	69.09	651.93	1212.6	190	0	0	3	15.1
	259.1	86.37	651.93	1212.6	190	0	0	3	16.4
	345.47	17.27	651.93	1212.6	190	0	0	3	22.4
	345.47	34.55	651.93	1212.6	190	0	0	3	23.1
	345.47	51.82	651.93	1212.6	190	0	0	3	21.8
	345.47	69.09	651.93	1212.6	190	0	0	3	21.5
	345.47	86.37	651.93	1212.6	190	0	0	3	21.4
	345.47	103.64	651.93	1212.6	190	0	0	3	21.6
	345.47	0	651.93	1212.6	190	0	0	7	29.8
	328.2	17.27	651.93	1212.6	190	0	0	7	29.5
	310.92	34.55	651.93	1212.6	190	0	0	7	28
	293.65	51.82	651.93	1212.6	190	0	0	7	25.1
	276.38	69.09	651.93	1212.6	190	0	0	7	18.9
	259.1	86.37	651.93	1212.6	190	0	0	7	19
	345.47	17.27	651.93	1212.6	190	0	0	7	30.6
	345.47	34.55	651.93	1212.6	190	0	0	7	31.4
	345.47	51.82	651.93	1212.6	190	0	0	7	31.5
	345.47	69.09	651.93	1212.6	190	0	0	7	30.5
	345.47	86.37	651.93	1212.6	190	0	0	7	29.7
	345.47	103.64	651.93	1212.6	190	0	0	7	27.1
	345.47	0	651.93	1212.6	190	0	0	14	33.1
	328.2	17.27	651.93	1212.6	190	0	0	14	32.7
	310.92	34.55	651.93	1212.6	190	0	0	14	29
	293.65	51.82	651.93	1212.6	190	0	0	14	27.1
	276.38	69.09	651.93	1212.6	190	0	0	14	21.4
	259.1	86.37	651.93	1212.6	190	0	0	14	20.1
	345.47	17.27	651.93	1212.6	190	0	0	14	32.6
	345.47	34.55	651.93	1212.6	190	0	0	14	33.7
	345.47	51.82	651.93	1212.6	190	0	0	14	34.2
	345.47	69.09	651.93	1212.6	190	0	0	14	32.5
	345.47	86.37	651.93	1212.6	190	0	0	14	30.8
	345.47	103.64	651.93	1212.6	190	0	0	14	28.1
	345.47	0	651.93	1212.6	190	0	0	28	35
	328.2	17.27	651.93	1212.6	190	0	0	28	34.7
	310.92	34.55	651.93	1212.6	190	0	0	28	32.8
	293.65	51.82	651.93	1212.6	190	0	0	28	30.5
	276.38	69.09	651.93	1212.6	190	0	0	28	22.9
	259.1	86.37	651.93	1212.6	190	0	0	28	21.6
	345.47	17.27	651.93	1212.6	190	0	0	28	36.4
	345.47	34.55	651.93	1212.6	190	0	0	28	38.6
	345.47	51.82	651.93	1212.6	190	0	0	28	35.7
	345.47	69.09	651.93	1212.6	190	0	0	28	33.9
	345.47	86.37	651.93	1212.6	190	0	0	28	31.5
	345.47	103.64	651.93	1212.6	190	0	0	28	29.7
[8]	372	0	621	1179	186	0	0	7	24
	372	69	559	1179	186	0	0	7	27
	372	138	497	1179	186	0	0	7	27.5
	372	207	435	1179	186	0	0	7	28
	372	275	373	1179	186	0	0	7	30
	372	344	311	1179	186	0	0	7	29
	372	413	249	1179	186	0	0	7	28
	372	0	621	1179	186	0	0	28	36.5
	372	69	559	1179	186	0	0	28	39.5
	372	138	497	1179	186	0	0	28	42
	372	207	435	1179	186	0	0	28	43
	372	275	373	1179	186	0	0	28	44
	372	344	311	1179	186	0	0	28	43
	372	413	249	1179	186	0	0	28	42.5
	372	0	621	1179	186	0	0	90	44
	372	69	559	1179	186	0	0	90	47.5
	372	138	497	1179	186	0	0	90	49
	372	207	435	1179	186	0	0	90	52.5
	372	275	373	1179	186	0	0	90	54
	372	344	311	1179	186	0	0	90	53.5
	372	413	249	1179	186	0	0	90	52.5
	372	0	621	1179	186	0	0	360	45
	372	69	559	1179	186	0	0	360	50
	372	138	497	1179	186	0	0	360	53
	372	207	435	1179	186	0	0	360	57
	372	275	373	1179	186	0	0	360	57.5
	372	344	311	1179	186	0	0	360	57
	372	413	249	1179	186	0	0	360	56.5
[85]	469	0	560	1086	225	0	0	3	37
	457	12	560	1086	225	0	0	3	35
	445	23	560	1086	225	0	0	3	34
	434	35	560	1086	225	0	0	3	32
	422	47	560	1086	225	0	0	3	30
	469	0	560	1086	225	0	0	7	48
	457	12	560	1086	225	0	0	7	41
	445	23	560	1086	225	0	0	7	40.5
	434	35	560	1086	225	0	0	7	38
	422	47	560	1086	225	0	0	7	35
	469	0	560	1086	225	0	0	14	53
	457	12	560	1086	225	0	0	14	50
	445	23	560	1086	225	0	0	14	47
	434	35	560	1086	225	0	0	14	42
	422	47	560	1086	225	0	0	14	38
	469	0	560	1086	225	0	0	28	54
	457	12	560	1086	225	0	0	28	53
	445	23	560	1086	225	0	0	28	50
	434	35	560	1086	225	0	0	28	47
	422	47	560	1086	225	0	0	28	44.5
[19]	383	0	546	1187	191.6	0	0	7	17.68
	383	54.6	491.4	1187	191.6	0	0	7	20.34
	383	109.2	436.8	1187	191.6	0	0	7	17.46
	383	163.8	382.2	1187	191.6	0	0	7	15.57
	383	218.4	327.6	1187	191.6	0	0	7	13.48
	383	273	273	1187	191.6	0	0	7	15.53
	383	0	546	1187	191.6	0	0	14	22.34
	383	54.6	491.4	1187	191.6	0	0	14	24.54
	383	109.2	436.8	1187	191.6	0	0	14	21.73
	383	163.8	382.2	1187	191.6	0	0	14	20.82
	383	218.4	327.6	1187	191.6	0	0	14	19.39
	383	273	273	1187	191.6	0	0	14	17.47
	383	0	546	1187	191.6	0	0	28	28.47
	383	54.6	491.4	1187	191.6	0	0	28	29.27
	383	109.2	436.8	1187	191.6	0	0	28	27.46
	383	163.8	382.2	1187	191.6	0	0	28	26.36
	383	218.4	327.6	1187	191.6	0	0	28	24.8
	383	273	273	1187	191.6	0	0	28	22.25
[20]	440	0	648	1124	195	0	0	7	18
	440	64.84	583.62	1124	195	0	0	7	19.5
	440	97.2	551.2	1124	195	0	0	7	17.5
	440	0	648	1124	195	0	0	28	27
	440	64.84	583.62	1124	195	0	0	28	30
	440	97.2	551.2	1124	195	0	0	28	27.5
	440	0	648	1124	195	0	0	56	28
	440	64.84	583.62	1124	195	0	0	56	32.5
	440	97.2	551.2	1124	195	0	0	56	32
	440	0	648	1124	195	0	0	91	32.5
	440	64.84	583.62	1124	195	0	0	91	37.5
	440	97.2	551.2	1124	195	0	0	91	36
[86]	550	0	1071	423	220	6.89 (kg/m3)	6.89	28	78.5
	522.5	27.5	1070	422	220	7.04 (kg/m3)	7.04	28	77.4
	495	55	1069	422	220	7.13 (kg/m3)	7.13	28	70.6
	467.5	82.5	1068	422	220	7.26 (kg/m3)	7.26	28	62.8
	440	110	1067	421	220	7.34 (kg/m3)	7.34	28	61.5
[87]	470	0	882.9	648	188	4.23 (kg/m3)	4.23	3	20.5
	446.5	23.5	882.9	648.46	188	4.23 (kg/m3)	4.23	3	17
	423	47	882.9	648.4	188	4.23 (kg/m3)	4.23	3	15
	399.5	70.5	882.9	1071	188	4.23 (kg/m3)	4.23	3	14.5
	376	94	882.9	1097.5	188	4.23 (kg/m3)	4.23	3	14
	470	0	882.9	1124	188	4.23 (kg/m3)	4.23	28	38
	446.5	23.5	882.9	1150.5	188	4.23 (kg/m3)	4.23	28	37.5
	423	47	882.9	1177	188	4.23 (kg/m3)	4.23	28	33
	399.5	70.5	882.9	882.9	188	4.23 (kg/m3)	4.23	28	28.5
	376	94	882.9	906.4	188	4.23 (kg/m3)	4.23	28	25
	470	0	882.9	929.9	188	4.23 (kg/m3)	4.23	90	48.5
	446.5	23.5	882.9	953.4	188	4.23 (kg/m3)	4.23	90	42
	423	47	882.9	976.9	188	4.23 (kg/m3)	4.23	90	39.5
	399.5	70.5	882.9	882.9	188	4.23 (kg/m3)	4.23	90	39
	376	94	882.9	906.4	188	4.23 (kg/m3)	4.23	90	38.6
[18]	435	0	870	870	217.5	0	0	28	22
	392	44	870	870	218	0	0	28	21.5
	348	87	870	870	217.5	0	0	28	17.5
	305	131	870	870	218	0	0	28	13
	261	174	870	870	217.5	0	0	28	10.5
[88]	400	60	900	900	184	4.4 (kg/m3)	4.4	3	13
	400	80	900	900	192	4.4 (kg/m3)	4.4	3	15
	400	100	900	900	200	4.4 (kg/m3)	4.4	3	16
	400	120	900	900	208	4.4 (kg/m3)	4.4	3	11
	400	60	900	900	184	4.4 (kg/m3)	4.4	7	17
	400	80	900	900	192	4.4 (kg/m3)	4.4	7	19
	400	100	900	900	200	4.4 (kg/m3)	4.4	7	21
	400	120	900	900	208	4.4 (kg/m3)	4.4	7	16
	400	60	900	900	184	4.4 (kg/m3)	4.4	14	23
	400	80	900	900	192	4.4 (kg/m3)	4.4	14	32
	400	100	900	900	200	4.4 (kg/m3)	4.4	14	33
	400	120	900	900	208	4.4 (kg/m3)	4.4	14	19
	400	60	900	900	184	4.4 (kg/m3)	4.4	28	28
	400	80	900	900	192	4.4 (kg/m3)	4.4	28	39
	400	100	900	900	200	4.4 (kg/m3)	4.4	28	41
	400	120	900	900	208	4.4 (kg/m3)	4.4	28	25
[89]	328.2	17.27	651.93	1212.6	190	0	0	3	22.1
	310.92	34.55	651.93	1212.6	190	0	0	3	22.2
	293.65	51.82	651.93	1212.6	190	0	0	3	20.3
	276.38	69.09	651.93	1212.6	190	0	0	3	18.8
	259.1	86.37	651.93	1212.6	190	0	0	3	17
	328.2	17.27	651.93	1212.6	190	0	0	7	28.3
	310.92	34.55	651.93	1212.6	190	0	0	7	28.3
	293.65	51.82	651.93	1212.6	190	0	0	7	26
	276.38	69.09	651.93	1212.6	190	0	0	7	22.9
	259.1	86.37	651.93	1212.6	190	0	0	7	20.9
	328.2	17.27	651.93	1212.6	190	0	0	14	31.4
	310.92	34.55	651.93	1212.6	190	0	0	14	32.5
	293.65	51.82	651.93	1212.6	190	0	0	14	30.9
	276.38	69.09	651.93	1212.6	190	0	0	14	26.2
	259.1	86.37	651.93	1212.6	190	0	0	14	24.4
	328.2	17.27	651.93	1212.6	190	0	0	28	34.3
	310.92	34.55	651.93	1212.6	190	0	0	28	35.4
	293.65	51.82	651.93	1212.6	190	0	0	28	32
	276.38	69.09	651.93	1212.6	190	0	0	28	29.9
	259.1	86.37	651.93	1212.6	190	0	0	28	27.6
[90]	500	0	681	1065	179	5 (kg/m3)	5	90	56.7
	487.5	12.5	681	1065	179	4.88 (kg/m3)	4.88	90	62.93
	475	25	681	1065	179	4.75 (kg/m3)	4.75	90	65.2
	462.5	37.5	681	1065	179	4.63 (kg/m3)	4.63	90	66.45
	450	50	681	1065	179	4.5 (kg/m3)	4.5	90	65
[91]	400	100	900	900	200	4.4 (kg/m3)	4.4	1	12
	400	100	900	900	200	4.4 (kg/m3)	4.4	2	18
	400	100	900	900	200	4.4 (kg/m3)	4.4	3	21
	400	100	900	900	200	4.4 (kg/m3)	4.4	7	30
	400	100	900	900	200	4.4 (kg/m3)	4.4	14	36
	400	100	900	900	200	4.4 (kg/m3)	4.4	28	41
[92]	412	0	671	1195	144.2	0.6% by weight of cement	2.472	7	28.95
	412	0	671	1195	144.2	0.6% by weight of cement	2.472	7	28.1
	412	0	671	1195	144.2	0.6% by weight of cement	2.472	7	29.2
	412	67.1	603.9	1195	144.2	0.6% by weight of cement	2.472	7	32.424
	412	67.1	603.9	1195	144.2	0.6% by weight of cement	2.472	7	31.54
	412	67.1	603.9	1195	144.2	0.6% by weight of cement	2.472	7	31.46
	412	100.65	570.35	1195	144.2	0.6% by weight of cement	2.472	7	34.6
	412	100.65	570.35	1195	144.2	0.6% by weight of cement	2.472	7	33.9
	412	100.65	570.35	1195	144.2	0.6% by weight of cement	2.472	7	34.1
	412	134.2	536.8	1195	144.2	0.6% by weight of cement	2.472	7	33.1
	412	134.2	536.8	1195	144.2	0.6% by weight of cement	2.472	7	32.84
	412	134.2	536.8	1195	144.2	0.6% by weight of cement	2.472	7	32.836
	412	0	671	1195	144.2	0.6% by weight of cement	2.472	28	28.95
	412	0	671	1195	144.2	0.6% by weight of cement	2.472	28	28.1
	412	0	671	1195	144.2	0.6% by weight of cement	2.472	28	29.2
	412	67.1	603.9	1195	144.2	0.6% by weight of cement	2.472	28	32.424
	412	67.1	603.9	1195	144.2	0.6% by weight of cement	2.472	28	31.54
	412	67.1	603.9	1195	144.2	0.6% by weight of cement	2.472	28	31.46
	412	100.65	570.35	1195	144.2	0.6% by weight of cement	2.472	28	34.6
	412	100.65	570.35	1195	144.2	0.6% by weight of cement	2.472	28	33.9
	412	100.65	570.35	1195	144.2	0.6% by weight of cement	2.472	28	34.1
	412	134.2	536.8	1195	144.2	0.6% by weight of cement	2.472	28	33.1
	412	134.2	536.8	1195	144.2	0.6% by weight of cement	2.472	28	32.84
	412	134.2	536.8	1195	144.2	0.6% by weight of cement	2.472	28	32.836
[93]	400	0	612	1172	136	7.2 (L/m3)- Density not reported	7.2	3	18
	360	40	612	1172	136.8	7.2 (L/m3)- Density not reported	7.2	3	41
	400	0	612	1172	136	7.2 (L/m3)- Density not reported	7.2	7	30
	360	40	612	1172	136.8	7.2 (L/m3)- Density not reported	7.2	7	44
	400	0	612	1172	136	7.2 (L/m3)- Density not reported	7.2	28	38
	360	40	612	1172	136.8	7.2 (L/m3)- Density not reported	7.2	28	58
	400	0	612	1172	136	7.2 (L/m3)- Density not reported	7.2	90	39
	360	40	612	1172	136.8	7.2 (L/m3)- Density not reported	7.2	90	61
[15]	345.47	0	651.93	1212.6	190.009	0	0	28	35
	328.2	17.27	651.93	1212.6	190.356	0	0	28	33.8
	310.92	34.55	651.93	1212.6	189.661	0	0	28	33.2
	293.65	51.82	651.93	1212.6	190.873	0	0	28	31.1
	276.38	69.09	651.93	1212.6	190.702	0	0	28	29.9
	259.1	86.37	651.93	1212.6	189.143	0	0	28	27
	328.2	17.27	651.93	1212.6	190.356	0	0	28	35.8
	310.92	34.55	651.93	1212.6	189.661	0	0	28	38.1
	293.65	51.82	651.93	1212.6	190.873	0	0	28	32.6
	276.38	69.09	651.93	1212.6	190.702	0	0	28	29.6
	259.1	86.37	651.93	1212.6	189.143	0	0	28	25.9
	328.2	17.27	651.93	1212.6	190.356	0	0	28	35.4
	310.92	34.55	651.93	1212.6	189.661	0	0	28	35.5
	293.65	51.82	651.93	1212.6	190.873	0	0	28	34
	276.38	69.09	651.93	1212.6	190.702	0	0	28	27.1
	259.1	86.37	651.93	1212.6	189.143	0	0	28	26.2
[94]	432	0	648.46	1123.57	186	0	0	7	21.18
	432	64.84	583.62	1123.57	186	0	0	7	23.47
	388.8	43.2	648.46	1123.57	186	0	0	7	20.18
	432	97.26	551.2	1123.57	186	0	0	7	26.7
	367.2	64.8	648.46	1123.57	186	0	0	7	18.55
	388.8	108.04	583.62	1123.57	186	0	0	7	21.3
	367.2	162.06	551.2	1123.57	186	0	0	7	20.75
	432	0	648.46	1123.57	186	0	0	28	32.82
	432	64.84	583.62	1123.57	186	0	0	28	36.51
	388.8	43.2	648.46	1123.57	186	0	0	28	31.9
	432	97.26	551.2	1123.57	186	0	0	28	40.45
	367.2	64.8	648.46	1123.57	186	0	0	28	29.13
	388.8	108.04	583.62	1123.57	186	0	0	28	31.8
	367.2	162.06	551.2	1123.57	186	0	0	28	29.1
	432	0	648.46	1123.57	186	0	0	90	50.5
	432	64.84	583.62	1123.57	186	0	0	90	58.4
	388.8	43.2	648.46	1123.57	186	0	0	90	48.4
	432	97.26	551.2	1123.57	186	0	0	90	58.7
	367.2	64.8	648.46	1123.57	186	0	0	90	43.4
	388.8	108.04	583.62	1123.57	186	0	0	90	47.3
	367.2	162.06	551.2	1123.57	186	0	0	90	46.2
[95]	350	0	651.9	1111.6	215.4	0	0	7	22
	332.5	16.625	651.9	1111.6	215.4	0	0	7	28
	315	31.5	651.9	1111.6	215.4	0	0	7	29.5
	297.5	44.625	651.9	1111.6	215.4	0	0	7	21
	280	56	651.9	1111.6	215.4	0	0	7	21
	262.5	65.625	651.9	1111.6	215.4	0	0	7	19
	245	73.5	651.9	1111.6	215.4	0	0	7	19
	350	0	651.9	1111.6	215.4	0	0	14	29.5
	332.5	16.625	651.9	1111.6	215.4	0	0	14	32.5
	315	31.5	651.9	1111.6	215.4	0	0	14	37
	297.5	44.625	651.9	1111.6	215.4	0	0	14	29
	280	56	651.9	1111.6	215.4	0	0	14	29
	262.5	65.625	651.9	1111.6	215.4	0	0	14	28.5
	245	73.5	651.9	1111.6	215.4	0	0	14	27.5
	350	0	651.9	1111.6	215.4	0	0	28	38
	332.5	16.625	651.9	1111.6	215.4	0	0	28	39
	315	31.5	651.9	1111.6	215.4	0	0	28	42.5
	297.5	44.625	651.9	1111.6	215.4	0	0	28	37.5
	280	56	651.9	1111.6	215.4	0	0	28	37
	262.5	65.625	651.9	1111.6	215.4	0	0	28	30
	245	73.5	651.9	1111.6	215.4	0	0	28	29.5
	350	0	651.9	1111.6	215.4	0	0	90	39.5
	332.5	16.625	651.9	1111.6	215.4	0	0	90	44
	315	31.5	651.9	1111.6	215.4	0	0	90	48
	297.5	44.625	651.9	1111.6	215.4	0	0	90	38
	280	56	651.9	1111.6	215.4	0	0	90	37.5
	262.5	65.625	651.9	1111.6	215.4	0	0	90	37
	245	73.5	651.9	1111.6	215.4	0	0	90	36
[96]	547	0	864	819	197	8.2 (kg/m3)	8.2	7	38
	492	55	864	819	197	6.56 (kg/m3)	6.56	7	33
	465	82	864	819	197	6.7 (kg/m3)	6.7	7	34
	437	110	864	819	197	6.84 (kg/m3)	6.84	7	36
	410	137	864	819	197	7.11 (kg/m3)	7.11	7	34
	383	164	864	819	197	7.11 (kg/m3)	7.11	7	33
	547	0	864	819	197	8.2 (kg/m3)	8.2	28	48
	492	55	864	819	197	6.56 (kg/m3)	6.56	28	42
	465	82	864	819	197	6.7 (kg/m3)	6.7	28	43
	437	110	864	819	197	6.84 (kg/m3)	6.84	28	49
	410	137	864	819	197	7.11 (kg/m3)	7.11	28	44
	383	164	864	819	197	7.11 (kg/m3)	7.11	28	41
[97]	368.42	0	690.93	1147.1	191.58	0	0	28	28.29
	350	18.42	690.93	1147.1	191.58	0	0	28	31.22
	331.58	36.84	690.93	1147.1	191.58	0	0	28	32.35
	313.16	55.26	690.93	1147.1	191.58	0	0	28	27.32
	294.74	73.68	690.93	1147.1	191.58	0	0	28	26.97
	276.32	92.1	690.93	1147.1	191.58	0	0	28	25.13
	257.89	110.53	690.93	1147.1	191.58	0	0	28	21.34
[98]	365	0	689	689	164	2.5 (kg/m3)	2.5	7	20.44
	365	0	689	689	164	2.5 (kg/m3)	2.5	7	20.44
	365	0	689	689	164	2.5 (kg/m3)	2.5	7	20.22
	346.75	18.25	689	689	164	2.5 (kg/m3)	2.5	7	21.33
	346.75	18.25	689	689	164	2.5 (kg/m3)	2.5	7	20
	346.75	18.25	689	689	164	2.5 (kg/m3)	2.5	7	20.88
	328.5	36.5	689	689	164	2.5 (kg/m3)	2.5	7	22.66
	328.5	36.5	689	689	164	2.5 (kg/m3)	2.5	7	22.66
	328.5	36.5	689	689	164	2.5 (kg/m3)	2.5	7	21.33
	310.25	54.75	689	689	164	2.5 (kg/m3)	2.5	7	18.22
	310.25	54.75	689	689	164	2.5 (kg/m3)	2.5	7	17.77
	310.25	54.75	689	689	164	2.5 (kg/m3)	2.5	7	17.77
	365	0	689	689	164	2.5 (kg/m3)	2.5	28	32.88
	365	0	689	689	164	2.5 (kg/m3)	2.5	28	33.77
	365	0	689	689	164	2.5 (kg/m3)	2.5	28	33.33
	346.75	18.25	689	689	164	2.5 (kg/m3)	2.5	28	34.66
	346.75	18.25	689	689	164	2.5 (kg/m3)	2.5	28	34.22
	346.75	18.25	689	689	164	2.5 (kg/m3)	2.5	28	34.66
	328.5	36.5	689	689	164	2.5 (kg/m3)	2.5	28	36.44
	328.5	36.5	689	689	164	2.5 (kg/m3)	2.5	28	35.11
	328.5	36.5	689	689	164	2.5 (kg/m3)	2.5	28	36
	310.25	54.75	689	689	164	2.5 (kg/m3)	2.5	28	31.55
	310.25	54.75	689	689	164	2.5 (kg/m3)	2.5	28	31.55
	310.25	54.75	689	689	164	2.5 (kg/m3)	2.5	28	31.11
[81]	426.67	0	671.87	1092.92	192	0	0	7	25.72
	405.34	21.33	671.87	1092.92	192	0	0	7	25.57
	384	42.66	671.87	1092.92	192	0	0	7	25.72
	362.67	64	671.87	1092.92	192	0	0	7	27.75
	341.34	85.33	671.87	1092.92	192	0	0	7	26.59
	319	106.67	671.87	1092.92	192	0	0	7	26.45
	426.67	0	671.87	1092.92	192	0	0	14	27.61
	405.34	21.33	671.87	1092.92	192	0	0	14	28.34
	384	42.66	671.87	1092.92	192	0	0	14	31.09
	362.67	64	671.87	1092.92	192	0	0	14	31.25
	341.34	85.33	671.87	1092.92	192	0	0	14	29.93
	319	106.67	671.87	1092.92	192	0	0	14	29.93
	426.67	0	671.87	1092.92	192	0	0	28	38.94
	405.34	21.33	671.87	1092.92	192	0	0	28	41.71
	384	42.66	671.87	1092.92	192	0	0	28	42.72
	362.67	64	671.87	1092.92	192	0	0	28	44.62
	341.34	85.33	671.87	1092.92	192	0	0	28	42.81
	319	106.67	671.87	1092.92	192	0	0	28	42.15
[100]	410.39	0	605.58	1235.78	196.57	0	0	7	18.25
	389.87	20.52	605.58	1235.78	196.57	0	0	7	16.84
	369.35	41.04	605.58	1235.78	196.57	0	0	7	17.1
	410.39	0	605.58	1235.78	196.57	0	0	28	25.25
	389.87	20.52	605.58	1235.78	196.57	0	0	28	24.52
	369.35	41.04	605.58	1235.78	196.57	0	0	28	21.74
	410.39	0	605.58	1235.78	196.57	0	0	90	29.19
	389.87	20.52	605.58	1235.78	196.57	0	0	90	34.05
	369.35	41.04	605.58	1235.78	196.57	0	0	90	34.23
[101]	351.1	0	722	1176	158	7.02 (kg/m3)	7.02	7	22
	351.1	36.1	685.9	1176	158	7.02 (kg/m3)	7.02	7	24
	351.1	72.2	649.8	1176	158	7.02 (kg/m3)	7.02	7	25
	351.1	108.3	613.7	1176	158	7.02 (kg/m3)	7.02	7	24.5
	351.1	144.4	577.6	1176	158	7.02 (kg/m3)	7.02	7	20
	351.1	180.5	541.5	1176	158	7.02 (kg/m3)	7.02	7	19.5
	351.1	0	722	1176	158	7.02 (kg/m3)	7.02	28	32
	351.1	36.1	685.9	1176	158	7.02 (kg/m3)	7.02	28	35
	351.1	72.2	649.8	1176	158	7.02 (kg/m3)	7.02	28	36.5
	351.1	108.3	613.7	1176	158	7.02 (kg/m3)	7.02	28	35
	351.1	144.4	577.6	1176	158	7.02 (kg/m3)	7.02	28	30
	351.1	180.5	541.5	1176	158	7.02 (kg/m3)	7.02	28	28
	351.1	0	722	1176	158	7.02 (kg/m3)	7.02	56	43
	351.1	36.1	685.9	1176	158	7.02 (kg/m3)	7.02	56	46
	351.1	72.2	649.8	1176	158	7.02 (kg/m3)	7.02	56	49
	351.1	108.3	613.7	1176	158	7.02 (kg/m3)	7.02	56	45.5
	351.1	144.4	577.6	1176	158	7.02 (kg/m3)	7.02	56	40
	351.1	180.5	541.5	1176	158	7.02 (kg/m3)	7.02	56	38
	351.1	0	722	1176	158	7.02 (kg/m3)	7.02	90	45
	351.1	36.1	685.9	1176	158	7.02 (kg/m3)	7.02	90	48
	351.1	72.2	649.8	1176	158	7.02 (kg/m3)	7.02	90	51
	351.1	108.3	613.7	1176	158	7.02 (kg/m3)	7.02	90	48
	351.1	144.4	577.6	1176	158	7.02 (kg/m3)	7.02	90	42
	351.1	180.5	541.5	1176	158	7.02 (kg/m3)	7.02	90	39
[102]	500	0	808.4	911.6	180	7.5 (L/m3)- Density not reported	7.5	28	54.9
	475	25	808.4	911.6	180.5	7.5 (L/m3)- Density not reported	7.5	28	46.9
	450	50	808.4	911.6	180	7.5 (L/m3)- Density not reported	7.5	28	43.4
	425	75	808.4	911.6	178.5	7.5 (L/m3)- Density not reported	7.5	28	43.4
	400	100	808.4	911.6	180	7.5 (L/m3)- Density not reported	7.5	28	39.2
	375	125	808.4	911.6	180	7.5 (L/m3)- Density not reported	7.5	28	36.7
	350	150	808.4	911.6	178.5	7.5 (L/m3)- Density not reported	7.5	28	34.3
	325	175	808.4	911.6	178.75	7.5 (L/m3)- Density not reported	7.5	28	32.4
	300	200	808.4	911.6	180	7.5 (L/m3)- Density not reported	7.5	28	29.9
	275	225	808.4	911.6	178.75	7.5 (L/m3)- Density not reported	7.5	28	25.3
	250	250	808.4	911.6	180	7.5 (L/m3)- Density not reported	7.5	28	20.1
	500	0	808.4	911.6	180	7.5 (L/m3)- Density not reported	7.5	90	57.3
	475	25	808.4	911.6	180.5	7.5 (L/m3)- Density not reported	7.5	90	48.4
	450	50	808.4	911.6	180	7.5 (L/m3)- Density not reported	7.5	90	44.6
	425	75	808.4	911.6	178.5	7.5 (L/m3)- Density not reported	7.5	90	49.9
	400	100	808.4	911.6	180	7.5 (L/m3)- Density not reported	7.5	90	47.6
	375	125	808.4	911.6	180	7.5 (L/m3)- Density not reported	7.5	90	39.6
	350	150	808.4	911.6	178.5	7.5 (L/m3)- Density not reported	7.5	90	35.3
	325	175	808.4	911.6	178.75	7.5 (L/m3)- Density not reported	7.5	90	33.5
	300	200	808.4	911.6	180	7.5 (L/m3)- Density not reported	7.5	90	36.9
	275	225	808.4	911.6	178.75	7.5 (L/m3)- Density not reported	7.5	90	29.6
	250	250	808.4	911.6	180	7.5 (L/m3)- Density not reported	7.5	90	22.1

## Sheet: Data descriptive statistics
Descriptive statistics of variables
Variable (Acronym)	Type of variable	Unit	Minum	Maximum	Mean	Standard deviation	Kurtosis	Skewness
Cement (C)	Input	kg/m3	245	708.8	373.153	67.7309	0.794722	0.783216
Water (W)	Input	kg/m3	125.319	306.52	184.794	24.8744	1.19198	0.446861
Waste marble (WM)	Input	kg/m3	0	972	88.444	114.52	17.3349	3.43133
Fine aggregate (FA)	Input	kg/m3	0	1095	732.824	182.057	0.858689	-0.436435
Coarse aggregate (CA)	Input	kg/m3	421	1750.97	1001.21	226.039	-0.70976	-0.307122
Super plasticizer (SP)	Input	kg/m3	0	16.2	2.84873	3.48388	1.41206	1.27539
Age of specimen (A)	Input	Days	1	400	44.0018	63.9756	14.6038	3.55667
Compressive strength (CS)	Output	MPa	1.5	100.5	36.4569	12.9323	1.82938	0.896774
